# Supplementary material for: In Vitro Characterization of Doxorubicin-Mediated Stress-Induced Premature Senescence in Human Chondrocytes
Source: Cells. 2022 Mar 25;11(7):1106. doi: 10.3390/cells11071106 (PMC8998002; doi:10.3390/cells11071106)
Supplement: Supplementary file 1 [file cells-11-01106-s001.zip]

Archive with 3 entries (3 files):
- Figure S1_Doxo.pdf
- Figure S2_Doxo.pdf
- Figure S3_Doxo.pdf
